# Supplementary material for: Coping with compliance during take-off and landing in the diamond dove (Geopelia cuneata)
Source: PLoS One. 2018 Jul 25;13(7):e0199662. doi: 10.1371/journal.pone.0199662 (PMC6059395; doi:10.1371/journal.pone.0199662)
Supplement: S1 File — (XLSX) [file pone.0199662.s005.xlsx]

## Sheet: kinematic & force plate data
landing or takeoff	bird ID	substrate	run #		vertical V (m/s)	horizontal V (m/s)	time of Force application (s)		resultant velocity at toe-off (m/s)	angle of trajectory (degrees)		flight v (3rd downstroke)		flight velocity - last wingbeat before landing (m/s)		time leg extension (ms)	time to stabilization (ms)	landing angle at toe-contact (degrees)
takeoff	dd17	aluminum	1		0.162036	0.640831	0.062		0.660999	14.19		1.64368
takeoff	dd17	aluminum	2		0.149293	0.48184	0.064		0.504438	17.215		1.6303
takeoff	dd17	aluminum	3		0.0909187	0.572771	0.061		0.579942	9.01958		1.80265
takeoff	dd17	aluminum	4		0.177618	0.505213	0.061		0.535526	19.3702		1.65523
takeoff	dd17	aluminum	5		0	0.447663	0.052		0.447663	0		1.62134
takeoff	dd17	steel	1		0.370035	0.592696	0.073		0.698723	31.9776		1.59875
takeoff	dd17	steel	2		0.434291	0.651926	0.084		0.783337	33.6702		1.82815
takeoff	dd17	steel	3		0.257587	0.773267	0.049		0.815042	18.4237		1.75404
takeoff	dd17	steel	4		0.20422	0.70379	0.062		0.732821	16.1812		1.84598
takeoff	dd17	steel	5		0.31397	0.667875	0.072		0.737993	25.1784		1.80671
takeoff	dd17	wood	1		0.229748	0.428513	0.083		0.486218	28.1981		1.43576
takeoff	dd17	wood	2		0.0615191	0.542183	0.045		0.545662	6.47341		1.78918
takeoff	dd17	wood	3		0.0561533	0.482697	0.047		0.485952	6.63553		1.82734
takeoff	dd17	wood	4		0.0867963	0.572727	0.061		0.579267	8.61755		1.80074
takeoff	dd17	wood	5		0.141422	0.662539	0.054		0.677464	12.0492		1.40085
takeoff	dd46	aluminum	1		0.251754	0.496151	0.044		0.556368	26.9039		1.2204
takeoff	dd46	aluminum	2		0.229	0.651	0.074		0.690103	19.3802		1.36337
takeoff	dd46	aluminum	3		0.2016	0.6553	0.052		0.68561	17.1003		1.40571
takeoff	dd46	aluminum	4		0.1597	0.4396	0.059		0.46771	19.9653		1.41163
takeoff	dd46	aluminum	5		0.19037	0.43449	0.0554		0.474365	23.6604		1.30391
takeoff	dd46	steel	1		0.355176	0.888215	0.07		0.956596	21.7953		1.4599
takeoff	dd46	steel	2		0.324	0.8199	0.056		0.881596	21.5625		1.48403
takeoff	dd46	steel	3		0.3598	0.3458	0.052		0.499033	46.1367		1.51371
takeoff	dd46	steel	4		0.219557	0.720605	0.048		0.753311	16.9452
takeoff	dd46	steel	5		0.24657	0.909755	0.064		0.942577	15.1645		1.66279
takeoff	dd46	wood	1		0.18128	0.67692	0.07		0.700773	14.9921		1.44203
takeoff	dd46	wood	2		0.2518	0.2131	0.055		0.329871	49.7585		1.55083
takeoff	dd46	wood	3		0.09128	0.393139	0.052		0.403597	13.0715		1.46485
takeoff	dd46	wood	4		0.12419	0.46622	0.053		0.482477	14.9159		1.42722
takeoff	dd46	wood	5		0.195335	0.669596	0.051		0.697506	16.2631		0.138135
takeoff	ol	aluminum	1		0.23987	0.345602	0.045		0.420688	34.7631		0.96269
takeoff	ol	aluminum	2		0.302003	0.464445	0.065		0.553999	33.0337		1.16229
takeoff	ol	aluminum	3		0.249779	0.420691	0.058		0.489255	30.6991		1.15826
takeoff	ol	aluminum	4		0.273599	0.615559	0.065		0.673624	23.9638		1.1922
takeoff	ol	aluminum	5		0.366166	0.3649	0.062		0.516943	45.0992		0.817232
takeoff	ol	steel	1		0.622614	0.49183	0.053		0.793439	51.6933
takeoff	ol	steel	2		0.54585	0.72467	0.04		0.907248	36.9885		1.19392
takeoff	ol	steel	3		0.610182	0.62129	0.056		0.870818	44.4832		1.22199
takeoff	ol	steel	4		0.618038	0.751813	0.047		0.973239	39.4224		1.20027
takeoff	ol	steel	5		0.543327	0.575842	0.064		0.791706	43.3359		1.25863
takeoff	ol	steel	6		0.700342	0.787404	0.075		1.0538	41.6509		1.17613
takeoff	ol	steel	7		0.58644	0.703413	0.066		0.915807	39.8182
takeoff	ol	wood	1		0.349812	0.413795	0.04		0.541844	40.2103		0.870926
takeoff	ol	wood	2		0.234458	0.520203	0.047		0.570598	24.2613		1.27658
takeoff	ol	wood	3		0.0791716	0.40899	0.042		0.416582	10.9557		1.18894
takeoff	ol	wood	4		0.228848	0.453424	0.054		0.507902	26.7806		1.18474
takeoff	ol	wood	5		0.312024	0.321426	0.053		0.447966	44.1496		1.2031
takeoff	dove02	aluminium	6		0.100605	0.486069	0.065		0.496371	11.6938		1.7682
takeoff	dove02	aluminium	7		0.126056	0.515876	0.057		0.531054	13.7313		1.6544
takeoff	dove02	aluminium	8		0.0959648	0.588216	0.046		0.595993	9.26592		1.7022
takeoff	dove02	aluminium	9		0.215125	0.337057	0.043		0.399858	32.5479		1.4908
takeoff	dove02	aluminium	10		0.0871425	0.100868	0.038		0.133297	40.8246		1.4613
takeoff	dove02	steel	4		0.359913	0.710938	0.108		0.79685	26.8509		no data
takeoff	dove02	steel	5		0.00382626	0.491891	0.042		0.491906	0.445676		1.6701
takeoff	dove02	steel	6		0.106886	0.855076	0.143		0.861731	7.12512		1.6514
takeoff	dove02	steel	7		0.450955	1.04591	0.076		1.13899	23.3238		1.99059
takeoff	dove02	steel	8		0.320492	1.39171	0.118		1.42814	12.9684		1.8611
takeoff	dove02	wood	5		0.0251775	0.582294	0.118		0.582838	2.47584		1.6538
takeoff	dove02	wood	7		0.0368825	0.196383	0.032		0.199816	10.6368		1.3351
takeoff	dove02	wood	8		0.0322958	0.484884	0.051		0.485958	3.81057		1.5493
takeoff	dove02	wood	9		0.047966	0.725671	0.09		0.727255	3.78168		1.4689
takeoff	dove02	wood	10		0.0840319	0.40875	0.063		0.417298	11.6172		1.7384
takeoff	dove01	aluminum	6		0.300244	0.466599	0.054		0.554852	32.7602		1.736
takeoff	dove01	aluminum	7		0.292048	0.493565	0.058		0.573497	30.6133		1.634
takeoff	dove01	aluminum	8		0.308702	0.469007	0.058		0.561484	33.353		1.544
takeoff	dove01	aluminum	9		0.33926	0.530758	0.065		0.629922	32.5867		1.653
takeoff	dove01	aluminum	10		0.317622	0.504403	0.06		0.596076	32.1986		1.544
takeoff	dove01	steel	5		0.455904	0.501337	0.056		0.677634	42.2826		1.7179
takeoff	dove01	steel	6		0.34493	0.398887	0.052		0.52734	40.851		1.788
takeoff	dove01	steel	7		0.733624	0.780377	0.092		1.07107	43.2312
takeoff	dove01	steel	8		0.313648	0.487303	0.072		0.579516	32.767		1.7575
takeoff	dove01	steel	9		0.375912	0.409184	0.046		0.555645	42.5733
takeoff	dove01	wood	8		0.195547	0.385011	0.057		0.431824	26.926		1.462
takeoff	dove01	wood	7		0.258765	0.446921	0.068		0.516428	30.0706		1.4002
takeoff	dove01	wood	10		0.172816	0.336896	0.05		0.378635	27.1563		1.442
takeoff	dove01	wood	11		0.308639	0.326649	0.068		0.449397	43.3761		1.4557
takeoff	dove01	wood	13		0.197335	0.41433	0.06		0.458923	25.4673		1.467
landing	dd17	aluminum	1											1.69421		51	82	236
landing	dd17	aluminum	2											1.26821		57	72	89
landing	dd17	aluminum	3											1.38217		63	110	83
landing	dd17	aluminum	4											1.61124		59	355	81
landing	dd17	aluminum	5											1.4854		63	97	82
landing	dd17	steel	1											1.14462		188	158	135
landing	dd17	steel	2											0.955915		205	146	108
landing	dd17	steel	3											1.11606		76	82	84
landing	dd17	steel	4											0.988508		57	126	90
landing	dd17	steel	5											1.19046		74	84	103
landing	dd17	wood	1											1.77152		80	452	252
landing	dd17	wood	2											1.62063		37	429	233
landing	dd17	wood	3											1.62934		70	263	258
landing	dd17	wood	4											1.58526		65	100	91
landing	dd17	wood	5											1.513		63	93	110
landing	dd46	aluminum	1											1.24868		107	85	264
landing	dd46	aluminum	2											1.21616		84	98
landing	dd46	aluminum	3											1.19734		100	311	127
landing	dd46	aluminum	4											1.18959		72	258	239
landing	dd46	aluminum	5											1.39016		66	126	228
landing	dd46	steel	1											1.06728		68	133
landing	dd46	steel	2											0.990539		141	103	123
landing	dd46	steel	3											1.2257		94	87	112
landing	dd46	steel	4											1.26245		100	76	237
landing	dd46	steel	5											1.12827		98	109	125
landing	dd46	wood	1											1.09259		66	372	240
landing	dd46	wood	2											1.10259		66	112	238
landing	dd46	wood	3											0.959464		53	236
landing	dd46	wood	4											1.11381		83	178
landing	dd46	wood	5											1.06695		69	120	255
landing	ol	aluminum	1											1.11369		91	138	95
landing	ol	aluminum	2											1.05231		71	447	241
landing	ol	aluminum	3											0.804813		100	137	88
landing	ol	aluminum	4											1.00563		90	223	89
landing	ol	aluminum	5											1.04924		87	144	91
landing	ol	steel	1
landing	ol	steel	2											0.956578		75	130	121
landing	ol	steel	3											0.858467		96	167	86
landing	ol	steel	4											1.10209		72	104	98
landing	ol	steel	5											0.994015		80	119	100
landing	ol	steel	6											0.833218		108	135	93
landing	ol	steel	7
landing	ol	wood	1											1.13539		72	113	233
landing	ol	wood	2											1.04408		84	107	236
landing	ol	wood	3											1.09259		73	117	91
landing	ol	wood	4											1.04924		83	160	87
landing	ol	wood	5											0.904871		81	244	100
landing	dove02	aluminium	6													54	112	117
landing	dove02	aluminium	7													99	143	88
landing	dove02	aluminium	8													80	52	103
landing	dove02	aluminium	9													88	208	119
landing	dove02	aluminium	10													77	82	97
landing	dove02	steel	4													78	106	98
landing	dove02	steel	5													65	116	231
landing	dove02	steel	6													74	104	244
landing	dove02	steel	7													89	111	146
landing	dove02	steel	8													70	106	98
landing	dove02	wood	5													80	128	117
landing	dove02	wood	7													73	66	248
landing	dove02	wood	8													86	304	114
landing	dove02	wood	9													68	60	232
landing	dove02	wood	10													77	147	107
landing	dove01	aluminum	6													75	194	158
landing	dove01	aluminum	7													70	101	134
landing	dove01	aluminum	8													87	85	113
landing	dove01	aluminum	9													72	70	121
landing	dove01	aluminum	10													77	60	166
landing	dove01	steel	5													82	109	119
landing	dove01	steel	6													64	59	140
landing	dove01	steel	7													77	102	146
landing	dove01	steel	8													65	91	112
landing	dove01	steel	9													112	77	111
landing	dove01	wood	8													163	145	180
landing	dove01	wood	7													163	408	212
landing	dove01	wood	10													163	408	124
landing	dove01	wood	11													67	471	142
landing	dove01	wood	13													68	113	142

## Sheet: angular velocities
Angular Velocities (rad/s) for five runs per substrate for a representative bird (DD46) -- time 0 = landing contact made
DD46 Angular Velocity, landing on Steel							DD46 Angular Velocity, landing on Aluminium							DD46 Angular Velocity, landing on Wood
time (ms)	run 01	run 02	run 03	run 04	run 05		time (ms)	run 01	run 02	run 03	run 04	run 05		time (ms)	run 01	run 02	run 03	run 04	run 05
-33		0.187225					-33							-33
-32		1.52156					-32							-32				2.4575
-31		1.66778					-31							-31		0.193318		3.94241
-30		2.50465					-30							-30	3.45269	0.0743376		4.09776
-29		3.7989					-29							-29	3.85588	0.810867		3.80279
-28		2.97503	0.66155				-28							-28	2.88097	3.46473	1.64336	3.06288
-27	2.04531	3.10155	3.07707				-27			1.38565				-27	4.81765	3.40806	1.89248	3.65509
-26	1.68583	4.87975	3.24338				-26			1.39158				-26	5.34883	2.86582	2.77466	3.0966
-25	2.60743	3.09854	0.172771				-25			3.03551	1.72525			-25	5.95569	3.96334	1.97932	0.168406
-24	6.85802	1.81806	1.86445		3.17486		-24		3.30442	2.94384	2.86274			-24	7.49107	0.375153	0.355589	0.131034
-23	4.24353	2.39757	4.75111		0.0999962		-23	4.53544	3.46082	1.09029	4.43769			-23	8.50122	1.53702	3.12212	1.68693	5.08431
-22	1.7568	1.32389	2.45043	2.3004	0.811809		-22	2.14077	2.95155	0.413724	4.40421			-22	7.07699	5.09209	5.02713	2.1634	4.45112
-21	1.75726	1.62078	3.00494	2.66877	1.58208		-21	2.76895	2.32336	2.05588	4.77011			-21	3.65428	3.93906	4.01351	1.57364	3.86533
-20	1.07195	3.0935	3.7926	2.12305	0.905932		-20	5.21379	3.93499	2.99152	5.58492			-20	0.650739	4.96102	4.34854	1.28529	4.46484
-19	0.832297	2.68397	0.306389	1.89817	0.473209		-19	3.82234	3.8462	2.10667	3.33277	3.45423		-19	3.08447	4.82691	5.64878	1.37251	2.56388
-18	0.933425	0.343609	2.63356	3.01707	2.79527		-18	4.41238	1.22685	2.91378	2.27435	4.10028		-18	0.461527	2.52021	2.72707	0.859528	3.21338
-17	0.00129551	0.326965	6.23652	2.73789	1.34197		-17	5.08372	1.55479	6.35476	3.83145	1.58027		-17	0.60462	0.0409535	0.774005	0.415453	4.50437
-16	0.306375	3.30113	4.19302	3.72015	1.07301		-16	2.25842	3.4557	5.41876	2.7185	1.66405		-16	0.426956	1.52856	1.89437	3.22648	4.01162
-15	0.0689492	4.03164	5.09164	5.53285	4.87266		-15	1.32369	2.66562	2.23183	3.49836	3.03878		-15	0.908944	1.75096	3.01473	5.15528	2.44562
-14	1.70438	7.0342	5.66815	4.44611	5.77463		-14	2.05045	1.50361	2.68938	5.29035	3.37194		-14	2.1647	1.17049	2.07202	4.50908	3.11269
-13	2.08581	6.1299	2.77141	4.5643	6.63806		-13	2.55292	3.36356	1.67544	3.25953	5.0923		-13	2.44944	0.50782	1.12931	5.09281	3.91052
-12	2.08384	2.11689	1.91037	5.20063	4.77432		-12	4.13171	4.00802	1.73699	1.61749	3.26622		-12	3.54315	1.50645	1.33058	5.27668	3.4006
-11	4.65535	0.568266	4.10757	1.88798	3.30997		-11	6.86914	1.24802	3.77176	3.75794	1.21998		-11	0.533456	0.00945197	3.74747	3.79936	4.32855
-10	4.78206	1.02983	4.47106	0.0510086	3.96843		-10	4.89649	4.26315	4.84449	2.58564	1.00508		-10	0.242576	1.11435	2.91223	1.71662	3.68026
-9	6.48598	1.35847	4.88374	2.9079	3.13693		-9	0.230055	8.1889	6.37969	0.629839	0.352916		-9	2.56047	0.532598	0.239922	0.0571901	3.54019
-8	8.30665	1.36885	4.80943	3.86466	2.12823		-8	0.36942	7.92121	7.17314	1.24378	2.86819		-8	6.87243	2.12332	0.130413	0.724646	3.19879
-7	6.56532	4.67895	2.05	6.13479	5.21477		-7	1.75708	6.67661	3.94283	3.09271	6.12698		-7	5.28394	3.22384	1.8205	0.785784	0.84808
-6	6.05109	2.82994	0.704501	7.03194	7.32996		-6	3.2038	2.24859	1.16041	3.05534	6.62338		-6	0.465444	4.86169	2.20175	2.684	5.39294
-5	6.80156	0.226684	0.2854	2.98247	5.27238		-5	6.47384	0.322122	4.03175	1.61404	2.94303		-5	0.442154	4.29752	2.64126	1.79383	8.12396
-4	8.54651	0.254593	1.25056	0.689235	3.75192		-4	4.81676	1.32495	2.70184	3.98555	3.63216		-4	0.816457	0.00252307	1.61961	1.70141	2.98563
-3	6.98403	2.93103	1.88667	0.540707	3.32222		-3	0.175411	1.1092	6.15126	5.61716	6.39693		-3	0.13389	2.39154	0.440248	2.73576	0.710194
-2	2.98648	2.39037	5.63799	0.538846	0.581385		-2	4.5337	1.48209	3.36407	4.34493	5.53345		-2	2.69571	1.42734	1.76818	2.58407	2.00472
-1	2.01075	0.736931	5.15446	0.36641	0.563199		-1	5.36332	3.17755	7.45042	5.04296	7.70515		-1	6.78956	0.79067	3.09612	2.97533	2.10265
0	2.72477	1.73528	3.17179	3.64093	1.09972		0	7.40095	2.62634	7.9067	6.69254	7.88144		0	6.57595	1.67164	2.84882	1.92937	0.885312
1	1.47702	0.894571	1.10714	4.03409	1.75293		1	8.5005	0.0151862	2.15625	5.37172	4.75448		1	4.07951	5.47951	2.60152	2.17715	0.465207
2	4.36798	1.69891	3.22317	3.95863	2.52402		2	6.46659	1.55958	4.44047	0.0796127	2.09697		2	0.903819	4.44736	3.43461	1.84534	0.0274005
3	11.5797	0.814704	7.46845	10.4186	9.60833		3	5.9697	3.95809	9.01892	6.59309	4.79245		3	5.45384	0.590639	1.68421	2.07845	2.25254
4	13.4864	8.37733	9.10105	13.8243	11.6908		4	5.39266	6.37624	7.20429	7.49961	11.7244		4	11.7492	3.60106	1.36048	3.31761	3.78976
5	10.3115	12.2799	9.20053	16.6935	8.38285		5	4.27465	5.74904	6.33136	2.88356	9.25642		5	9.17585	4.05831	4.99615	3.40333	1.57865
6	6.80919	10.8518	7.6055	16.4434	3.95242		6	1.99684	4.09884	7.63291	2.55811	4.73283		6	4.94166	3.99993	4.04317	4.10791	3.00857
7	3.42129	8.0099	5.68922	14.3125	0.509631		7	0.266382	4.71962	8.54617	5.26135	2.24012		7	3.30358	5.49401	0.957778	6.06369	4.30513
8	0.286787	5.26341	4.24068	10.9472	1.06571		8	0.269868	5.12464	7.99256	7.01653	1.73887		8	0.554544	4.85465	0.126505	7.96203	1.69539
9	1.17499	3.66255	2.98632	6.41621	2.79866		9	3.65695	4.11916	5.85386	7.27262	3.90321		9	2.07657	0.997995	0.165732	7.20084	1.85675
10	2.79174	2.90424	2.37731	2.12852	3.3632		10	7.58557	4.56804	6.74695	8.07087	7.69581		10	0.434297	0.341932	2.3688	5.45216	3.65304
11	4.33741	1.4852	2.5727	0.0442484	3.72736		11	10.3004	5.01713	8.28086	7.71685	10.0556		11	5.11316	2.27694	1.41735	4.95159	5.33908
12	3.66737	1.47062	2.16532	1.54205	2.82064		12	13.69	7.60737	10.8897	7.57657	9.91609		12	10.0787	3.59776	0.49932	4.4527	6.62482
13	6.19774	1.91258	1.77088	0.82026	2.93141		13	17.23	11.2358	12.9915	8.94883	10.1524		13	10.3138	6.62455	2.81885	2.83389	7.06825
14	5.92498	1.17674	2.53136	1.06843	3.06135		14	5.34155	13.1815	14.3289	8.87668	11.8494		14	11.2155	10.2306	6.39687	2.69711	6.0949
15	3.91231	0.698906	3.20032	1.64123	2.18304		15	16.3993	13.9801	1.78721	8.95816	12.8238		15	11.8549	11.2215	7.28598	2.17256	4.25058
16	4.45316	0.827342	2.86283	3.18535	2.77803		16	17.8638	12.8249	6.14142	9.89744	10.9307		16	10.5211	9.8693	8.10207	0.0978192	3.59677
17	3.95705	2.18486	2.45215	3.66371	2.94815		17	13.5738	9.6991	2.14572	12.6751	8.16124		17	8.56261	6.73067	7.85853	0.929957	3.62112
18	1.65999	2.06189	2.04649	3.37769	0.998311		18	12.8883	7.09347	1.95955	13.5125	7.28547		18	6.11346	3.73071	4.96157	2.55381	3.38327
19	1.65119	1.68796	1.63299	2.76847	1.79982		19	6.03716	4.28139	0.472625	1.58628	3.80305		19	5.45303	0.681333	3.38225	2.72383	3.91066
20	1.99996	2.21454	1.18081	1.26685	3.216		20	0.112626	0.12203	1.72947	9.54671	2.48996		20	5.28251	1.54749	2.31088	3.38308	4.55739
21	1.29919	1.88295	1.19015	0.398243	3.01304		21	4.07642	0.373545	1.57832	7.51616	3.85614		21	1.89639	0.602217	0.0475605	3.61495	4.50454
22	1.07382	1.10159	1.94799	0.34218	3.06203		22	2.61657	0.70632	1.18854	1.27752	2.85168		22	1.46946	0.790701	0.774757	4.31166	4.44724
23	1.76848	0.64427	2.4052	0.0070075	2.55823		23	1.17119	2.02631	2.44301	3.94901	1.49682		23	4.61486	2.67482	1.63738	4.87024	5.04866
24	1.17109	1.01205	3.11947	0.369217	0.54169		24	3.59264	4.04817	3.39372	7.02943	0.994308		24	5.98035	5.56836	1.49794	3.41135	5.94583
25	0.824165	0.276576	1.85566	0.889244	0.44895		25	8.44227	3.92382	4.83236	7.20153	1.99408		25	7.82039	5.40621	3.30341	3.76981	6.6499
26	1.7057	0.365024	0.719261	1.22864	1.563		26	12.7513	2.40904	4.04238	4.50949	2.30863		26	10.7337	0.0513584	4.2933	4.81767	6.09325
27	2.29681	0.704102	0.284831	0.542761	0.496772		27	13.1172	1.20194	2.26992	2.34292	1.58509		27	10.6337	5.15646	2.24209	3.35421	1.08633
28	4.02721	0.352979	0.0659558	0.847014	0.271835		28	12.8091	0.824165	7.68085	0.885848	2.52577		28	10.2156	5.39957	0.02668	2.2706	3.49186
29	4.65229	0.85139	0.714147	0.561397	0.296792		29	13.7619	1.7057	7.86988	0.128581	1.48923		29	8.16159	3.24651	0.062086	2.32389	2.47981
30	4.31935	0.968243	0.0715612	0.553276	0.97336		30	4.64282	2.29681	6.63178	0.4811	1.9173		30	0.756267	0.399905	0.71101	1.10783	0.669662
31	4.35088	1.07425	0.318004	1.85566	0.283669		31	5.6151	4.02721	5.65039	1.79013	4.30829		31	8.53622	2.70985	0.0215567	1.45693	0.267859
32	3.4639	1.25005	0.0379268	0.719261	0.608824		32	6.00746	4.65229	5.97214	7.9081	4.67562		32	11.8409	4.76118	0.401194	1.72591	0.0433136
33	0.428404	0.481395	0.0143154	0.284831	0.377913		33	6.76245	4.31935	5.39219	9.64079	3.89635		33	11.4323	6.02108	0.155405	0.957379	0.643696
34	0.0204669	1.41189	0.281869	0.0659558	1.22873		34	7.56723	4.35088	4.73659	7.27059	5.14197		34	11.1944	1.19192	0.789883	1.22047	1.23831
35	1.69925	0.813451	0.486023	0.714147	2.41183		35	6.70169	3.4639	2.43465	6.19219	4.91061		35	10.0224	5.05065	2.03895	0.258714	1.33727
36	2.52435	0.155132	1.00565	0.0715612	1.83831		36	4.89131	3.67961	1.20537	4.21718	4.89432		36	4.2626	4.96903	1.70455	2.11562	1.92487
37	1.63133	3.62714	0.683728	0.318004	1.51244		37	3.67961	3.14048	1.3128	0.75755	3.98556		37	2.2903	2.67072	0.900538	5.67398	1.86549
38	1.069		0.481395	0.0379268	0.143255		38	3.14048	1.42368	0.801363	0.645328	2.41529		38	2.08604	1.02711	1.53397	4.82233	0.805875
39	1.15653		1.41189	0.0143154	0.137427		39	1.42368	0.0326731	3.08177	2.28069	1.68376		39	0.830742	1.67985	1.28372	3.26705	4.4566
40	1.54895		0.813451	0.281869	1.3573		40	0.0326731	1.54967	3.87214	3.66333	0.815298		40	3.4577	4.43303	1.22066	4.74042	5.1763
41	5.23005		0.155132	0.486023	2.35571		41	1.54967	1.36949	5.23005	3.08177	0.428404		41	7.22991	1.54204	3.68671	4.46044	4.7977
42	6.06424		3.62714	1.00565	2.26577		42	1.36949	1.54171	6.06424	3.87214	0.0204669		42	1.54204	0.771565	3.66113	2.77995	3.50392
43	3.62714			0.683728	2.66019		43	1.54171	0.846176	3.62714	5.23005	1.69925		43	0.771565	1.21583	4.43303	1.52201	2.98876
44				0.481395	2.39321		44	0.846176	1.26248		6.06424	2.52435		44	1.21583	0.44032	1.54204	2.09931	4.13943
45				1.41189	2.81601		45	1.26248	3.19385		3.62714	1.63133		45	0.44032	0.394154	0.771565	2.00477	4.13323
46				0.813451	2.07609		46	3.19385	3.62714			1.069		46	0.394154	0.802522	1.21583	1.04726	2.38212
47				0.155132	1.89633		47	3.62714				1.15653		47	0.802522	0.20658	0.44032	0.0159034	1.59428
48				3.62714	1.54204		48					1.54895		48	0.20658		0.394154	0.64461	1.15803
49					0.771565		49					5.23005		49			0.802522		4.74042
50					1.21583		50					6.06424		50			0.20658		4.46044
51					0.44032		51					3.62714		51					2.77995
52					0.394154		52							52					1.52201
53					0.802522		53							53					2.09931
54					0.20658									54					2.00477
														55					1.04726
														56					0.0159034
														57					0.64461
														58					63.4752
														59					63.7504

## Sheet: habitat use
Habitat Use data: diameters of perches used and available (cm)
Living Birds (Used habitat)			Available Habitat
bird	diameter_cm		image	diameter_cm
1	2.245		1	0.73
2	1.001		1	0.39
3	2.877		1	0.77
4	5.32		1	0.15
5	5.229		1	0.13
6	5.358		1	0.06
7	2.561		1	3.6
8	1.863		1	0.56
9	3.037		1	0.27
10	4.918		1	0.19
11	1.076		1	0.14
12	0.874		1	0.4
13	1.633		1	0.28
14	1.72		1	0.54
15	1.282		1	2.34
16	1.807		1	0.49
17	1.332		1	0.48
18	1.153		1	0.42
19	1.483		1	0.21
20	1.622		2	0.76
21	2.479		2	0.25
22	1.539		2	1.49
23	1.535		2	0.42
24	1.78		2	0.21
25	1.23		2	1.27
			2	0.72
			2	0.22
			2	1.3
			2	0.37
			2	0.38
			2	0.11
			2	0.31
			2	0.28
			2	1.3
			2	0.23
			2	8.1
			2	2.72
			2	0.68
			2	0.26
			3	2.88
			3	0.31
			3	0.52
			3	0.32
			3	0.56
			3	0.33
			3	0.28
			3	0.78
			3	1
			3	8.54
			3	0.82
			3	0.17
			3	0.59
			3	0.12
			3	0.52
			3	0.12
			3	0.41
			3	0.29
			3	0.71
			3	0.21
			4	0.69
			4	2.03
			4	0.65
			4	0.17
			4	0.23
			4	0.34
			4	0.12
			4	0.62
			4	0.14
			4	0.6
			4	0.14
			4	0.18
			4	3.91
			4	0.3
			4	5.11
			4	0.25
			4	0.33
			4	0.1
			4	0.24
			4	0.1
			5	0.22
			5	0.15
			5	2.17
			5	0.15
			5	0.3
			5	0.16
			5	0.44
			5	0.3
			5	0.1
			5	0.17
			5	0.11
			5	1.19
			5	1.61
			5	0.31
			5	1.92
			5	0.13
			5	0.58
			5	0.2
			5	0.18
			5	0.15
			6	0.74
			6	0.25
			6	0.17
			6	2.36
			6	1.78
			6	0.29
			6	1.05
			6	4.9
			6	0.28
			6	0.14
			6	0.56
			6	0.19
			6	0.23
			6	0.18
			6	0.4
			6	0.28
			6	0.41
			6	0.3
			6	0.36
			6	0.11
			7	2.1
			7	0.51
			7	0.38
			7	0.22
			7	0.61
			7	0.21
			7	0.33
			7	0.22
			7	0.48
			7	0.28
			7	2.23
			7	0.29
			7	0.13
			7	0.29
			7	4.79
			7	0.77
			7	0.34
			7	0.94
			7	7.46
